# Supplementary material for: Borrelia burgdorferi lacking all cp32 prophage plasmids retains full infectivity in mice
Source: EMBO Rep. 2025 Mar 19;26(8):1997–2012. doi: 10.1038/s44319-025-00378-9 (PMC12018966; doi:10.1038/s44319-025-00378-9)
Supplement: Supplementary file 2 — Source data Fig. 1 [file 44319_2025_378_MOESM2_ESM.zip › Figure 1/Figure 1B/Figure 1B.xlsx]

## Sheet: Uncropped Figure 1B
	Figure 2B		Primers
	Lane	Template	Top	Middle	Bottom
	1	wt	cp1	cp2	cp3
	2	Δcp32-1	cp1	cp2	cp3
	3	Δcp32-1/3	cp1	cp2	cp3
	4	Δcp32-1/3/4	cp1	cp2	cp3
	5	Δcp32-1/3/4/6	cp1	cp2	cp3
	6	Δcp32-1/3/4/6/7	cp1	cp2	cp3
	7	Δcp32-1/3/4/6/7/8	cp1	cp2	cp3
	8	Δcp32-1/3/4/6/7/8/9	cp1	cp2	cp3
	9	O'gene ruler 1 kb plus
	10	Water (negative control)	cp1	cp2	cp3
	11	B31 MI (positive control)	cp1	cp2	cp3
	Primers mixes	Plasmids	Size (bp)
	cp1	cp32-8	375
		cp32-4	300
		cp9	226
	cp2	cp32-1	350
		cp32-6	276
		cp32-7	200
	cp3	cp26	325
		cp32-9	250
		cp32-3	170
