# Supplementary material for: Borrelia burgdorferi lacking all cp32 prophage plasmids retains full infectivity in mice
Source: EMBO Rep. 2025 Mar 19;26(8):1997–2012. doi: 10.1038/s44319-025-00378-9 (PMC12018966; doi:10.1038/s44319-025-00378-9)
Supplement: Supplementary file 2 — Source data Fig. 1 [file 44319_2025_378_MOESM2_ESM.zip › Figure 1/Figure 1C/Figure 1C.xlsx]

## Sheet: Fig 1C
	wt			Δcp32-3			Δcp32-1/3			Δcp32-1/3/4			Δcp32-1/3/4/6			Δcp32-1/3/4/6/7			Δcp32-1/3/4/6/7/8			Δcp32-1/3/4/6/7/8/9
Day	Rep 1	Rep 2	Rep 3	Rep 1	Rep 2	Rep 3	Rep 1	Rep 2	Rep 3	Rep 1	Rep 2	Rep 3	Rep 1	Rep 2	Rep 3	Rep 1	Rep 2	Rep 3	Rep 1	Rep 2	Rep 3	Rep 1	Rep 2	Rep 3
0	100000	100000	100000	200000	50000	50000	150000	150000	150000	100000	50000	200000	100000	100000	100000	250000	100000	200000	500000	500000	350000	150000	100000	100000
1	150000	300000	700000	3000000	2500000	2250000	2250000	1250000	2500000	1250000	1500000	1250000	1750000	2000000	1250000	1500000	1000000	1750000	6875000	5310000	4060000	6875000	5310000	4060000
2	4250000	4750000	7500000	34000000	28000000	34000000	17500000	10000000	17500000	12500000	7500000	5000000	25000000	25000000	25000000	17000000	12500000	20000000	43750000	50000000	34400000	62500000	68800000	50000000
3	65000000	107500000	102500000	112500000	130000000	122000000	77500000	120000000	113000000	27500000	27500000	17500000	91000000	120000000	100000000	91000000	100000000	110000000	130000000	97000000	110000000	112000000	140000000	118000000
