# Supplementary material for: Borrelia burgdorferi lacking all cp32 prophage plasmids retains full infectivity in mice
Source: EMBO Rep. 2025 Mar 19;26(8):1997–2012. doi: 10.1038/s44319-025-00378-9 (PMC12018966; doi:10.1038/s44319-025-00378-9)
Supplement: Supplementary file 3 — Source data Fig. 2 [file 44319_2025_378_MOESM3_ESM.zip]

Archive with 4 entries (4 files):
- Figure 2/Figure 2A.xlsx
- Figure 2/Figure 2B.xlsx
- Figure 2/Figure 2C.xlsx
- Figure 2/Figure 2D.xlsx
