# Supplementary material for: Borrelia burgdorferi lacking all cp32 prophage plasmids retains full infectivity in mice
Source: EMBO Rep. 2025 Mar 19;26(8):1997–2012. doi: 10.1038/s44319-025-00378-9 (PMC12018966; doi:10.1038/s44319-025-00378-9)
Supplement: Supplementary file 3 — Source data Fig. 2 [file 44319_2025_378_MOESM3_ESM.zip › Figure 2/Figure 2A.xlsx]

## Sheet: Figure 2A
Needle inoculated mice
	wt - C57BL/6 mice 2 weeks								Δcp32 - C57BL/6 mice 2 weeks
Mouse	17-N	130-B	130-L	130-N	130-R	131-L	131-N	131-R	18-N	18-R	18-L	19-B	19-N	19-L	19-R
Ear	0.00976948	0.0045065	0.0217358	0.000337711	8.85608e-05	0.00902234	0.00163889	0.0012873		0.0149004	0.0129674	0.0200682	0.0212951	0.0288395	0.192429
Heart	0.000314709	0.0114811	0.00831346	0.0107552	0.0180589		0.0193434		0.000186362		0.000659324			0.0190021	0.0195025
Joint	0.000821508		0.000294689	0.00120903	0.000776399			0.0078023	0.0112841	0.000338196	0.000134355		0.000966388	3.30587e-06	0.00106794
