# Supplementary material for: Borrelia burgdorferi lacking all cp32 prophage plasmids retains full infectivity in mice
Source: EMBO Rep. 2025 Mar 19;26(8):1997–2012. doi: 10.1038/s44319-025-00378-9 (PMC12018966; doi:10.1038/s44319-025-00378-9)
Supplement: Supplementary file 3 — Source data Fig. 2 [file 44319_2025_378_MOESM3_ESM.zip › Figure 2/Figure 2B.xlsx]

## Sheet: Figure 2B
Needle inoculated mice
	wt - C57BL/6 mice 5 weeks								Δcp32 - C57BL/6 mice 5 weeks
Mouse	23-B	136-B	136-L	136-N	136-R	137-L	137-N	137-R	24-B	24-L	24-R	25-B	25-L	25-R	25-2R
Ear	0.00543819	0.00168513	0.00212515	0.00850495	0.00780382	0.0361023	0.00343815	0.00122433	0.00138336	0.00393114	0.00342372	0.00364535	0.00165772	0.198186	0.00250377
Heart	0.00977802	0.0220788		0.00127851	0.0536693	0.012369	0.00820129	0.00461186	0.00160588	0.000669518	0.00161811	0.00101794	0.00113742	0.00136677	4.42194e-06
Joint	6.46635e-05	0.000711984	0.000773835	0.000905746	0.00150996	0.00134786	0.00117733		9.70314e-06	0.000125751	0.000233725	0.000318907	0.000152885	0.000572301
