# Supplementary material for: Borrelia burgdorferi lacking all cp32 prophage plasmids retains full infectivity in mice
Source: EMBO Rep. 2025 Mar 19;26(8):1997–2012. doi: 10.1038/s44319-025-00378-9 (PMC12018966; doi:10.1038/s44319-025-00378-9)
Supplement: Supplementary file 3 — Source data Fig. 2 [file 44319_2025_378_MOESM3_ESM.zip › Figure 2/Figure 2C.xlsx]

## Sheet: Figure 2C
Nymph fed mice
	wt - RML mice 5 weeks								Δcp32 - RML mice 5 weeks
Mouse	NJ829	NJ830	NJ505	NJ505	NJ506	NJ507	NJ653		NJ616	NJ616	NJ617	NJ618	NJ618	NJ619	NJ833	NJ834
Ear			0.00161901						0.0473764				0.0148185	0.020919
Heart	0.0607399	0.0795001	0.00713176	0.0115894					0.134242	0.00311051	0.0127761	0.0316163	0.0138912	0.00825123	0.0265183	0.239532
