# Supplementary material for: Borrelia burgdorferi lacking all cp32 prophage plasmids retains full infectivity in mice
Source: EMBO Rep. 2025 Mar 19;26(8):1997–2012. doi: 10.1038/s44319-025-00378-9 (PMC12018966; doi:10.1038/s44319-025-00378-9)
Supplement: Supplementary file 3 — Source data Fig. 2 [file 44319_2025_378_MOESM3_ESM.zip › Figure 2/Figure 2D.xlsx]

## Sheet: Figure 2D
	Replete larvae								Unfed nymphs												Replete nymphs										Nymphs 24 hrs										Nymphs 48 hs
	1	2	3	4	5	6	7	8	1	2	3	4	5	6	7	8	9	10	11	12	1	2	3	4	5	6	7	8	9	10	1	2	3	4	5	6	7	8	9	10	1	2	3	4	5	6	7	8	9
wt	64.375	16.25	45.625	48.75	44400	24400			167.917	0	20	28.125	1.25	1.25							1880	40000	45600	7000							1500	48200	38800								145800	151200	112800
Δcp32	0	324	1600	1800	1700	1600	86	324	1696	408	1824	3528	1952	2096	3600	306	3504	370	1720	158	32000	25600	52600	81600	33700	2925	0	21300	32900	16100	68600	56600	72600	67200	52200	68000	53600	905	0	35000	39900	112600	138600	127600	48800	26600	52400	127300	11900
[truncated: 20 more columns]
