# Supplementary material for: Borrelia burgdorferi lacking all cp32 prophage plasmids retains full infectivity in mice
Source: EMBO Rep. 2025 Mar 19;26(8):1997–2012. doi: 10.1038/s44319-025-00378-9 (PMC12018966; doi:10.1038/s44319-025-00378-9)
Supplement: Supplementary file 4 — Source data Fig. 3 [file 44319_2025_378_MOESM4_ESM.zip]

Archive with 15 entries (15 files):
- Figure 3/Figure 3A.xlsx
- Figure 3/Figure 3B.xlsx
- Figure 3/Figure 3C.xlsx
- Figure 3/Figure 3D.xlsx
- Figure 3/Figure 3E.xlsx
- Figure 3/Figure 3F.xlsx
- Figure 3/Figure 3G.xlsx
- Figure 3/Figure 3H.xlsx
- Figure 3/Figure 3I.xlsx
- Figure 3/Figure 3J.xlsx
- Figure 3/Figure 3K.xlsx
- Figure 3/Figure 3L.xlsx
- Figure 3/Figure 3M.xlsx
- Figure 3/Figure 3N.xlsx
- Figure 3/Figure 3O.xlsx
