# Supplementary material for: Borrelia burgdorferi lacking all cp32 prophage plasmids retains full infectivity in mice
Source: EMBO Rep. 2025 Mar 19;26(8):1997–2012. doi: 10.1038/s44319-025-00378-9 (PMC12018966; doi:10.1038/s44319-025-00378-9)
Supplement: Supplementary file 4 — Source data Fig. 3 [file 44319_2025_378_MOESM4_ESM.zip › Figure 3/Figure 3A.xlsx]

## Sheet: Figure 3A
	A3-68-LS Rep1			A3-68-LS Rep2			A3-68-LS Rep3			A3-68-LS △cp32 Rep1			A3-68-LS △cp32 Rep2			A3-68-LS △cp32 Rep3
	Rep 1	Rep 2	Rep 3	Rep 1	Rep 2	Rep 3	Rep 1	Rep 2	Rep 3	Rep 1	Rep 2	Rep 3	Rep 1	Rep 2	Rep 3	Rep 1	Rep 2	Rep 3
bba24	0.00291154	0.0029934	0.00280652	0.00131505	0.00126235	0.00155954	0.00156893	0.000388715	0.00147099	0.0171636	0.0123316	0.0164873	0.0160235	0.00681691	0.0130513	0.0121913	0.0121998	0.0140625
