# Supplementary material for: Borrelia burgdorferi lacking all cp32 prophage plasmids retains full infectivity in mice
Source: EMBO Rep. 2025 Mar 19;26(8):1997–2012. doi: 10.1038/s44319-025-00378-9 (PMC12018966; doi:10.1038/s44319-025-00378-9)
Supplement: Supplementary file 4 — Source data Fig. 3 [file 44319_2025_378_MOESM4_ESM.zip › Figure 3/Figure 3B.xlsx]

## Sheet: Figure 3B
	wt - C57BL/6 mice 2 weeks						Δcp32 - C57BL/6 mice 2 weeks
Mouse	130-B	130-L	130-N	130-R	131-L	131-N	18-N	18-L	19-B	19-N
bba24	0.531395	ND	12.3377	2.07576	0.219794	1.22765	0.642114	1.30976	0.68149	0.601483
	wt - C57BL/6 mice 4 weeks					Δcp32 - C57BL/6 mice 4 weeks
Mouse	133-L	133-N	133-R	134-L	134-N	21-N	22-B	22-L
bba24	ND	1.31106	3.9837	10.7048	ND	ND	ND	1.98042
	wt - C57BL/6 mice 5 weeks					Δcp32 - C57BL/6 mice 5 weeks
Mouse	136-B	136-N	136-R	137-N	137-R	24-B	24-L	24-R	25-L
bba24	ND	0.021157	0.758848	0.17622	0.137046	ND	ND	ND	ND
	wt - RML mice 5 weeks		Δcp32 - RML mice 5 weeks
Mouse	NJ801	NJ802	NJ812	NJ814	NJ834
bba24	0.591911	2.71035	0.66923	0.255471	1.3969
