# Supplementary material for: Borrelia burgdorferi lacking all cp32 prophage plasmids retains full infectivity in mice
Source: EMBO Rep. 2025 Mar 19;26(8):1997–2012. doi: 10.1038/s44319-025-00378-9 (PMC12018966; doi:10.1038/s44319-025-00378-9)
Supplement: Supplementary file 4 — Source data Fig. 3 [file 44319_2025_378_MOESM4_ESM.zip › Figure 3/Figure 3D.xlsx]

## Sheet: Figure 3D
	A3-68-LS Rep1			A3-68-LS Rep2			A3-68-LS Rep3			A3-68-LS △cp32 Rep1			A3-68-LS △cp32 Rep2			A3-68-LS △cp32 Rep3
	Rep 1	Rep 2	Rep 3	Rep 1	Rep 2	Rep 3	Rep 1	Rep 2	Rep 3	Rep 1	Rep 2	Rep 3	Rep 1	Rep 2	Rep 3	Rep 1	Rep 2	Rep 3
bba25	0.00415769	0.0043493	0.00432225	0.00179144	0.00172802	0.00166684	0.00194098	0.00189314	0.00196399	0.033551	0.0137017	0.0142638	0.0220716	0.0117055	0.02107	0.0276994	0.0189193	0.0224678
