# Supplementary material for: Borrelia burgdorferi lacking all cp32 prophage plasmids retains full infectivity in mice
Source: EMBO Rep. 2025 Mar 19;26(8):1997–2012. doi: 10.1038/s44319-025-00378-9 (PMC12018966; doi:10.1038/s44319-025-00378-9)
Supplement: Supplementary file 4 — Source data Fig. 3 [file 44319_2025_378_MOESM4_ESM.zip › Figure 3/Figure 3E.xlsx]

## Sheet: Figure 3E
	wt - C57BL/6 mice 2 weeks							Δcp32 - C57BL/6 mice 2 weeks
Mouse	130-B	130-L	130-N	130-R	131-L	131-N	131-R	18-N	18-L	19-B	19-N
bba25	1.19043	0.449903	0.305782	4.93071	0.794546	2.33889	0.592357	1.19634	3.21712	1.87125	5.81091
	wt - C57BL/6 mice 4 weeks					Δcp32 - C57BL/6 mice 4 weeks
Mouse	133-L	133-N	133-R	134-L	134-N	21-N	22-B	22-L
bba25	0.18463	4.30615	5.8738	0.586373	2.51791	ND	0.166109	ND
	wt - C57BL/6 mice 5 weeks						Δcp32 - C57BL/6 mice 5 weeks
Mouse	136-B	136-N	136-R	137-L	137-N	137-R	24-B	24-L	24-R	25-L
bba25	2.77583	0.178907	1.20599	0.0104287	0.0784852	0.236891	2.51698	2.70564	1.63719	ND
