# Supplementary material for: Borrelia burgdorferi lacking all cp32 prophage plasmids retains full infectivity in mice
Source: EMBO Rep. 2025 Mar 19;26(8):1997–2012. doi: 10.1038/s44319-025-00378-9 (PMC12018966; doi:10.1038/s44319-025-00378-9)
Supplement: Supplementary file 4 — Source data Fig. 3 [file 44319_2025_378_MOESM4_ESM.zip › Figure 3/Figure 3G.xlsx]

## Sheet: Figure 3G
	A3-68-LS Rep1			A3-68-LS Rep2			A3-68-LS Rep3			A3-68-LS △cp32 Rep1			A3-68-LS △cp32 Rep2			A3-68-LS △cp32 Rep3
	Rep 1	Rep 2	Rep 3	Rep 1	Rep 2	Rep 3	Rep 1	Rep 2	Rep 3	Rep 1	Rep 2	Rep 3	Rep 1	Rep 2	Rep 3	Rep 1	Rep 2	Rep 3
bbh06	0.0243152	0.0260603	0.0342441	0.0175101	0.0152752	0.0158908	0.0243489	0.0181737	0.0199288	0.01106	0.00689373	0.0065946	0.00785775	0.00481694	0.00506695	0.00919459	0.00905544	0.00874092
