# Supplementary material for: Borrelia burgdorferi lacking all cp32 prophage plasmids retains full infectivity in mice
Source: EMBO Rep. 2025 Mar 19;26(8):1997–2012. doi: 10.1038/s44319-025-00378-9 (PMC12018966; doi:10.1038/s44319-025-00378-9)
Supplement: Supplementary file 4 — Source data Fig. 3 [file 44319_2025_378_MOESM4_ESM.zip › Figure 3/Figure 3H.xlsx]

## Sheet: Figure 3H
	wt - C57BL/6 mice 2 weeks							Δcp32 - C57BL/6 mice 2 weeks
Mouse	130-B	130-L	130-N	130-R	131-L	131-N	131-R	18-N	18-L	19-B	19-N
bbh06	ND	ND	0.20485	0.855155	0.486088	0.124674	0.0405709	0.832852	0.671594	0.183978	0.473633
	wt - C57BL/6 mice 4 weeks				Δcp32 - C57BL/6 mice 4 weeks
Mouse	133-L	133-N	133-R	134-L	21-N	22-B	22-L
bbh06	0.115945	ND		ND	ND	2.94034	ND
	wt - C57BL/6 mice 5 weeks						Δcp32 - C57BL/6 mice 5 weeks
Mouse	136-B	136-N	136-R	137-L	137-N	137-R	24-B	24-L	24-R	25-L
bbh06	1.05776	ND	ND	0.165911	1.10914	0.294403	ND	ND	ND	ND
	wt - RML mice 5 weeks	Δcp32 - RML mice 5 weeks
Mouse	NJ802	NJ618	NJ619
bbh06	0.198162	0.0208618	0.210444
