# Supplementary material for: Borrelia burgdorferi lacking all cp32 prophage plasmids retains full infectivity in mice
Source: EMBO Rep. 2025 Mar 19;26(8):1997–2012. doi: 10.1038/s44319-025-00378-9 (PMC12018966; doi:10.1038/s44319-025-00378-9)
Supplement: Supplementary file 4 — Source data Fig. 3 [file 44319_2025_378_MOESM4_ESM.zip › Figure 3/Figure 3I.xlsx]

## Sheet: Figure 3I
	wt		Δcp32
Nymph	1	2	1	2	3
bbh06	0.0211514	0.0570096	0.0177379	0.105086	0.0557978
