# Supplementary material for: Borrelia burgdorferi lacking all cp32 prophage plasmids retains full infectivity in mice
Source: EMBO Rep. 2025 Mar 19;26(8):1997–2012. doi: 10.1038/s44319-025-00378-9 (PMC12018966; doi:10.1038/s44319-025-00378-9)
Supplement: Supplementary file 4 — Source data Fig. 3 [file 44319_2025_378_MOESM4_ESM.zip › Figure 3/Figure 3J.xlsx]

## Sheet: Figure 3J
	A3-68-LS Rep1			A3-68-LS Rep2			A3-68-LS Rep3			A3-68-LS △cp32 Rep1			A3-68-LS △cp32 Rep2			A3-68-LS △cp32 Rep3
	Rep 1	Rep 2	Rep 3	Rep 1	Rep 2	Rep 3	Rep 1	Rep 2	Rep 3	Rep 1	Rep 2	Rep 3	Rep 1	Rep 2	Rep 3	Rep 1	Rep 2	Rep 3
bbk32	0.00457504	0.00517222	0.00477925	0.00238521	0.00321344	0.001589	0.00231463	0.00198726	0.00302259	0.0146851	0.0101491	0.011928	0.0116166	0.0117136	0.00822558	0.0152505	0.00922011	0.00597436
