# Supplementary material for: Borrelia burgdorferi lacking all cp32 prophage plasmids retains full infectivity in mice
Source: EMBO Rep. 2025 Mar 19;26(8):1997–2012. doi: 10.1038/s44319-025-00378-9 (PMC12018966; doi:10.1038/s44319-025-00378-9)
Supplement: Supplementary file 4 — Source data Fig. 3 [file 44319_2025_378_MOESM4_ESM.zip › Figure 3/Figure 3K.xlsx]

## Sheet: Figure 3K
	wt - C57BL/6 mice 2 weeks								Δcp32 - C57BL/6 mice 2 weeks
Mouse	17-N	130-B	130-L	130-N	130-R	131-L	131-N	131-R	18-N	18-L	19-B	19-N
bbk32	0.984579	ND	ND	2.06025	1.5037	0.670876	1.8052	0.692752	1.04806	1.50115	1.09163	0.128733
	wt - C57BL/6 mice 4 weeks				Δcp32 - C57BL/6 mice 4 weeks
Mouse	133-L	133-N	133-R	134-L	21-N	22-B	22-L
bbk32	0.237863	0.195896	0.229985	0.115676	ND	ND	ND
	wt - C57BL/6 mice 5 weeks					Δcp32 - C57BL/6 mice 5 weeks
Mouse	136-B	136-N	136-R	137-N	137-R	24-B	24-L	24-R	25-L	25-2R
bbk32	0.994118	0.701563	ND	0.18115	0.309025	1.10346	0.839231	0.883005	0.789167	0.695064
