# Supplementary material for: Borrelia burgdorferi lacking all cp32 prophage plasmids retains full infectivity in mice
Source: EMBO Rep. 2025 Mar 19;26(8):1997–2012. doi: 10.1038/s44319-025-00378-9 (PMC12018966; doi:10.1038/s44319-025-00378-9)
Supplement: Supplementary file 4 — Source data Fig. 3 [file 44319_2025_378_MOESM4_ESM.zip › Figure 3/Figure 3M.xlsx]

## Sheet: Figure 3M
	A3-68-LS Rep1			A3-68-LS Rep2			A3-68-LS Rep3			A3-68-LS △cp32 Rep1			A3-68-LS △cp32 Rep2			A3-68-LS △cp32 Rep3
	Rep 1	Rep 2	Rep 3	Rep 1	Rep 2	Rep 3	Rep 1	Rep 2	Rep 3	Rep 1	Rep 2	Rep 3	Rep 1	Rep 2	Rep 3	Rep 1	Rep 2	Rep 3
htrA	0.226252	0.0510835	0.238655	0.0729137	0.118285	0.255489	0.248618	0.129498	0.213011	0.0383003	0.0432097	0.0593956	0.0645846	0.0139396	0.0322476	0.131488	0.0731499	0.0756771
