# Supplementary material for: Borrelia burgdorferi lacking all cp32 prophage plasmids retains full infectivity in mice
Source: EMBO Rep. 2025 Mar 19;26(8):1997–2012. doi: 10.1038/s44319-025-00378-9 (PMC12018966; doi:10.1038/s44319-025-00378-9)
Supplement: Supplementary file 4 — Source data Fig. 3 [file 44319_2025_378_MOESM4_ESM.zip › Figure 3/Figure 3N.xlsx]

## Sheet: Figure 3N
	wt - C57BL/6 mice 2 weeks							Δcp32 - C57BL/6 mice 2 weeks
Mouse	130-B	130-L	130-N	130-R	131-L	131-N	131-R	18-N	18-L	19-B	19-N
htrA	1.37047	1.02111	0.200451	0.711579	0.809249	ND	1.75048	2.76044	0.428229	0.654099	1.0172
	wt - C57BL/6 mice 4 weeks					Δcp32 - C57BL/6 mice 4 weeks
Mouse	133-L	133-N	133-R	134-L	134-N	21-N	22-B	22-L
htrA	0.203899	0.858498	2.04272	ND	ND	ND	ND	0.312747
	wt - C57BL/6 mice 5 weeks						Δcp32 - C57BL/6 mice 5 weeks
Mouse	136-B	136-N	136-R	137-L	137-N	137-R	24-B	24-L	24-R	25-L
htrA	1.49913	0.126833	2.42252	0.0814987	0.202218	0.114702	ND	ND	0.767167	ND
