# Supplementary material for: Borrelia burgdorferi lacking all cp32 prophage plasmids retains full infectivity in mice
Source: EMBO Rep. 2025 Mar 19;26(8):1997–2012. doi: 10.1038/s44319-025-00378-9 (PMC12018966; doi:10.1038/s44319-025-00378-9)
Supplement: Supplementary file 5 — EV Figure Source Data [file 44319_2025_378_MOESM5_ESM.zip]

Archive with 1 entries (1 files):
- Figure EV2/Figure EV2.xlsx
