# Supplementary material for: Borrelia burgdorferi lacking all cp32 prophage plasmids retains full infectivity in mice
Source: EMBO Rep. 2025 Mar 19;26(8):1997–2012. doi: 10.1038/s44319-025-00378-9 (PMC12018966; doi:10.1038/s44319-025-00378-9)
Supplement: Supplementary file 5 — EV Figure Source Data [file 44319_2025_378_MOESM5_ESM.zip › Figure EV2/Figure EV2.xlsx]

## Sheet: Figure EV2
Needle inoculated mice
	wt - C57BL/6 mice 4 weeks								Δcp32 - C57BL/6 mice 4 weeks
Mouse	20-N	20-R	133-L	133-N	133-R	134-L	134-N	134-R	21-L	21-N	21-R	22-B	22-L	22-N	22-R
Ear	4.65344e-05	0.000222898	0.176834	0.000193274	0.00194931	0.000501179	0.000666593	0.002987	1.30351e-05	0.000309506		0.000773125		0.000442694
Heart		0.502865	0.105512	0.000735863	0.00188044	0.0014369	0.0018609	0.00424708	0.000170913	0.00267722	0.000155632		0.0921689	0.00681681	0.00045066
Joint	0.000202324	3.81722e-05	0.000830168	0.00117221		0.00133438	0.000880856		0.000565036	9.86233e-06	0.000450117	0.00118661	0.00258188	0.00464477	0.00147013
